# Supplementary material for: DNA methylation alterations in acute lymphoblastic leukemia survivors with late neurocognitive deficits
Source: Leukemia. 2025 Oct 17;39(12):3042–6. doi: 10.1038/s41375-025-02779-0 (PMC12634443; doi:10.1038/s41375-025-02779-0)
Supplement: Supplementary file 2 — Supplementary Table 2 [file 41375_2025_2779_MOESM2_ESM.xlsx]

## Sheet: S2
IlmnID	chr	pos	Blood_limma_p_raw	Blood_limma_p_adj	Blood_delta_beta	Significant in Bone Marrow	Bone_Marrow_limma_p_raw	Bone_Marrow_limma_p_adj	Bone_Marrow_delta_beta	UCSC_RefGene_Name	UCSC_RefGene_Accession	UCSC_RefGene_Group
cg04865726	chr1	1365911	6.55411e-05	0.00424602	0.0500447	no
cg27433479	chr1	1687481	0.00305115	0.0493062	0.101707	no				NADK	NM_023018	Body
cg12140144	chr1	2984275	9.13002e-21	2.26655e-16	0.0843565	no				FLJ42875;PRDM16;FLJ42875;PRDM16	NR_024371;NM_199454;NR_015440;NM_022114	Body;TSS1500;Body;TSS1500
cg14200569	chr1	3051925	1.27254e-26	1.17338e-21	0.121613	no				PRDM16;PRDM16	NM_022114;NM_199454	Body;Body
cg17445936	chr1	3090345	6.2309e-09	6.82815e-06	0.0660115	no				PRDM16;PRDM16	NM_022114;NM_199454	Body;Body
cg24499605	chr1	3142925	6.43554e-08	4.07641e-05	0.0544182	no				PRDM16;PRDM16	NM_022114;NM_199454	Body;Body
cg07029287	chr1	3143334	4.92185e-11	1.37526e-07	0.0600944	no				PRDM16;PRDM16	NM_022114;NM_199454	Body;Body
cg14084907	chr1	3634811	6.08847e-11	1.6239e-07	0.0545359	no				TP73;TP73;TP73;TP73	NM_001126240;NM_005427;NM_001126242;NM_001126241	Body;Body;Body;Body
cg16906964	chr1	4660171	0.00162445	0.0330856	0.0514222	no
cg19940644	chr1	12112386	4.44626e-09	5.27687e-06	-0.0655671	yes	2.34924e-05	0.00117984	-0.139241
cg06507987	chr1	27686768	3.7889e-21	1.06329e-16	0.0637117	no				MAP3K6	NM_004672	Body
cg06035600	chr1	27687454	1.93884e-09	2.83772e-06	0.0652114	no				MAP3K6	NM_004672	Body
cg23776628	chr1	40098781	2.98373e-08	2.27913e-05	0.0556814	yes	0.00157623	0.0237486	-0.245782	HEYL	NM_014571	Body
cg08872577	chr1	42385480	0.000723473	0.0198012	0.0501883	no				HIVEP3;HIVEP3;HIVEP3;HIVEP3	NM_001127714;NM_024503;NR_038260;NR_038261	TSS1500;TSS1500;TSS1500;Body
cg11812662	chr1	62607877	0.00046358	0.0149446	-0.0551135	no				INADL	NM_176877	Body
cg05492172	chr1	67143054	0.00189122	0.0365061	-0.149515	no				SGIP1;SGIP1	NM_001308203;NM_032291	Body;Body
cg06522331	chr1	68313192	0.00021339	0.00910132	-0.0671942	no				GNG12-AS1	NR_040077	Body
cg27552005	chr1	70460098	1.78657e-06	0.000417206	-0.066042	no				LRRC7	NM_020794	Body
cg16112727	chr1	156883222	2.59796e-14	1.90554e-10	0.0651667	no				PEAR1	NM_001080471	Body
cg13224583	chr1	156883745	4.39972e-24	2.18448e-19	0.0827741	no				PEAR1	NM_001080471	Body
cg01559644	chr1	178157646	1.57083e-11	5.51034e-08	-0.0511364	no				RASAL2	NM_170692	Body
cg18398753	chr1	180950955	6.36691e-10	1.18091e-06	0.0751034	no				STX6	NM_005819	Body
cg04345744	chr1	196507743	0.000119691	0.00628499	0.0514673	no				KCNT2;KCNT2;KCNT2	NM_001287820;NM_001287819;NM_198503	Body;Body;Body
cg19815596	chr1	201583478	4.03177e-07	0.000153918	0.085762	no
cg09358973	chr1	201618030	4.30671e-14	2.98903e-10	0.0913913	no				NAV1	NM_020443	1stExon
cg14920846	chr1	201618209	5.34572e-11	1.46205e-07	0.102036	no				NAV1	NM_020443	1stExon
cg19827875	chr1	201618284	1.60345e-08	1.41195e-05	0.0613301	no				NAV1	NM_020443	1stExon
cg07599786	chr1	201618654	6.851e-09	7.35779e-06	0.0968772	no				NAV1	NM_020443	Body
cg04179952	chr1	201619295	1.27766e-12	6.20058e-09	0.164645	no				NAV1	NM_020443	Body
cg04287574	chr1	201619622	3.42551e-14	2.45295e-10	0.193544	no				NAV1	NM_020443	Body
cg21506132	chr1	210050607	5.72919e-08	3.75426e-05	-0.0545213	no
cg22688137	chr1	218633498	1.9636e-23	7.27507e-19	-0.0890821	yes	0.00236252	0.0281016	-0.0967585	MIR548F3	NR_031644	Body
cg25064770	chr1	218647192	0.000259394	0.0103096	-0.050564	no				MIR548F3	NR_031644	Body
cg14088282	chr1	222003220	1.45581e-07	7.4993e-05	-0.0609697	yes	0.000134015	0.00378591	-0.177947
cg24771104	chr1	223406962	3.69062e-19	7.94046e-15	-0.0698803	no				SUSD4	NM_017982	Body
cg00589617	chr1	230415343	6.24303e-07	0.000204757	0.0533657	no				GALNT2	NM_004481	3'UTR
cg16908123	chr1	244486252	0.0025054	0.04356	-0.053852	no
cg14792781	chr2	10116243	8.03324e-18	1.26466e-13	-0.0778932	yes	0.00032686	0.00777582	-0.118488	GRHL1	NM_198182	Body
cg19623054	chr2	16085728	1.3481e-06	0.000345705	0.0545839	no				MYCN	NM_005378	Body
cg10106284	chr2	16847988	2.06227e-07	9.59011e-05	-0.0508835	no				FAM49A	NM_030797	TSS1500
cg08608090	chr2	18831812	1.95289e-05	0.0019539	-0.057134	no
cg14780466	chr2	20870812	0.00259162	0.0444734	0.0742243	no				GDF7	NM_182828	Body
cg12334488	chr2	20871173	0.00135431	0.0295491	0.0543729	no				GDF7	NM_182828	Body
cg10553204	chr2	20871195	0.00216812	0.039786	0.0787551	no				GDF7	NM_182828	3'UTR
cg04845466	chr2	27665079	4.29832e-06	0.000733566	0.052253	no				KRTCAP3;NRBP1;KRTCAP3	NM_001168364;NM_013392;NM_173853	TSS200;3'UTR;TSS200
cg24768116	chr2	27665128	1.27386e-05	0.00148657	0.0519489	no				KRTCAP3;KRTCAP3	NM_001168364;NM_173853	TSS200;TSS200
cg12000995	chr2	27665139	1.86126e-05	0.00189274	0.0717799	no				KRTCAP3;KRTCAP3	NM_001168364;NM_173853	TSS200;TSS200
cg12648201	chr2	27665141	5.88073e-06	0.00090526	0.0807348	no				KRTCAP3;KRTCAP3	NM_001168364;NM_173853	TSS200;TSS200
cg01751245	chr2	65593761	1.73795e-18	3.11604e-14	-0.137834	yes	1.87718e-06	0.000212121	-0.130455	SPRED2;SPRED2;SPRED2	NM_001128210;NM_001128210;NM_181784	5'UTR;1stExon;Body
cg09884146	chr2	65593908	1.41143e-11	5.07051e-08	-0.0626747	no				SPRED2;SPRED2;SPRED2	NM_001128210;NM_001128210;NM_181784	5'UTR;1stExon;Body
cg25644567	chr2	65593921	1.1448e-10	2.73674e-07	-0.0680709	no				SPRED2;SPRED2;SPRED2	NM_001128210;NM_001128210;NM_181784	1stExon;5'UTR;Body
cg08467103	chr2	65593933	3.63022e-09	4.55516e-06	-0.0585698	no				SPRED2;SPRED2	NM_001128210;NM_181784	TSS200;Body
cg26376241	chr2	65594021	5.19316e-18	8.59478e-14	-0.118966	yes	1.72558e-06	0.000212121	-0.0626985	SPRED2;SPRED2	NM_001128210;NM_181784	TSS200;Body
cg11807280	chr2	66654644	1.4816e-08	1.32421e-05	-0.0571507	no
cg10835286	chr2	66657913	0.000196867	0.00864007	-0.0563829	no
cg08791563	chr2	66736054	6.35685e-06	0.000951327	0.0542295	no				MEIS1	NM_002398	Body
cg04009363	chr2	73271884	6.82352e-09	7.35139e-06	0.0510889	no				SFXN5	NM_144579	Body
cg01017244	chr2	74357527	0.00129162	0.0286761	0.0640726	no
cg05890377	chr2	74357713	0.00034798	0.0124277	0.120974	no
cg20891558	chr2	74357851	0.00112786	0.0262729	0.0919859	no
cg19729930	chr2	74357872	0.000589718	0.0174293	0.0727984	no
cg00217953	chr2	97527635	1.64059e-18	3.02551e-14	0.0500897	no				SEMA4C	NM_017789	Body
cg05245586	chr2	99491717	0.00139958	0.0301603	-0.0600527	no				KIAA1211L	NM_207362	5'UTR
cg24833462	chr2	108670183	4.21621e-21	1.13391e-16	-0.104011	no
cg20219891	chr2	121496875	2.13592e-05	0.00207284	0.0784259	no
cg00637745	chr2	121497334	6.62791e-09	7.20207e-06	0.110485	no
cg13872898	chr2	121498194	2.27431e-07	0.000101942	0.0720368	no
cg17870997	chr2	121498521	5.27652e-06	0.000844474	0.0754372	no
cg20012888	chr2	121499710	3.4269e-06	0.000634151	0.0682527	no
cg01004017	chr2	121657347	1.06153e-15	9.78815e-12	0.0737455	no				GLI2	NM_005270	Body
cg23885472	chr2	136878267	0.00104355	0.024971	0.0991045	no
cg21376136	chr2	152830572	1.41661e-06	0.000357451	0.0504112	no				CACNB4;CACNB4;CACNB4;CACNB4	NM_000726;NM_001145798;NM_001005746;NM_001005747	Body;Body;Body;TSS200
cg05135521	chr2	161188335	1.01399e-17	1.55386e-13	-0.0641408	yes	0.00101686	0.0183849	-0.169765	RBMS1;RBMS1	NM_002897;NM_016836	Body;Body
cg22872396	chr2	167222673	2.0416e-06	0.000454715	-0.0543741	no				SCN9A	NM_002977	5'UTR
cg19916659	chr2	179387931	0.000226039	0.00942559	0.0526743	no				MIR548N	NR_031666	Body
cg25896883	chr2	190272670	6.94694e-15	5.46823e-11	-0.0876066	no
cg07729325	chr2	193411492	1.17959e-06	0.000317503	-0.0655083	no
cg20517941	chr2	201600636	0.00102427	0.0246835	0.140619	no				LOC100507140;AOX2P	NR_037886;NR_001557	TSS1500;Body
cg18472223	chr2	201600643	0.00122424	0.0277116	0.12898	no				LOC100507140;AOX2P	NR_037886;NR_001557	TSS1500;Body
cg09455823	chr2	201606912	0.00199277	0.0377452	0.0717854	no
cg12022558	chr2	206110544	3.34424e-10	6.7036e-07	-0.0767547	no				PARD3B;PARD3B;PARD3B;PARD3B;PARD3B;PARD3B;PARD3B;PARD3B	NM_001302769;NM_205863;NM_152526;NM_057177;NM_001302769;NM_205863;NM_152526;NM_057177	ExonBnd;ExonBnd;ExonBnd;ExonBnd;Body;Body;Body;Body
cg09368486	chr2	208890779	0.000389403	0.0133424	0.0547592	yes	0.00259404	0.0300643	-0.0711752	PLEKHM3	NM_001080475	TSS1500
cg07616871	chr2	218843504	0.00112513	0.0262269	0.0537356	no
cg05783384	chr2	218843735	9.96671e-05	0.00557556	0.0588311	no
cg14639163	chr2	219738529	3.61497e-15	3.03027e-11	0.0698277	no				WNT6	NM_006522	Body
cg25242471	chr2	219738732	3.43218e-14	2.45295e-10	0.126027	no				WNT6	NM_006522	3'UTR
cg07554758	chr2	223904541	6.77953e-08	4.24844e-05	-0.0730194	no
cg09410512	chr2	224564400	2.97856e-09	3.92354e-06	-0.0500268	no
cg19183395	chr2	233216865	0.00146896	0.0310676	0.0656434	no
cg13250592	chr2	236410085	3.39724e-07	0.000135615	-0.0509164	no				AGAP1;AGAP1;AGAP1	NM_001244888;NM_001037131;NM_014914	Body;Body;Body
cg20598190	chr2	240866924	1.11674e-21	3.27639e-17	-0.183848	yes	1.65126e-06	0.000212121	-0.176657
cg03029958	chr3	2132319	2.00286e-10	4.35272e-07	-0.0714354	no
cg10587886	chr3	8361835	1.50868e-15	1.35248e-11	-0.109694	no				LMCD1-AS1	NR_033378	Body
cg13384284	chr3	28620612	3.64226e-11	1.10893e-07	-0.0511365	no
cg06636831	chr3	45077369	2.44366e-05	0.00225842	0.062	no				CLEC3B	NM_003278	Body
cg04508804	chr3	45077765	8.87677e-07	0.000259056	0.0563047	no
cg04885759	chr3	49170498	1.38923e-05	0.00157322	0.0508778	no				LAMB2;LAMB2	NM_002292;NM_002292	1stExon;5'UTR
cg12934382	chr3	51741135	1.22478e-05	0.00145135	0.0555695	no				GRM2;GRM2;GRM2;GRM2	NM_001130063;NM_000839;NM_000839;NM_001130063	1stExon;5'UTR;1stExon;5'UTR
cg07501635	chr3	53714168	2.45492e-06	0.000514462	0.050507	no				CACNA1D;CACNA1D;CACNA1D	NM_000720;NM_001128840;NM_001128839	Body;Body;Body
cg26408927	chr3	53759723	5.48625e-42	1.77057e-36	-0.231515	no				CACNA1D;CACNA1D;CACNA1D	NM_000720;NM_001128840;NM_001128839	Body;Body;Body
cg10753966	chr3	55556197	0.0017919	0.0352824	0.0534605	no				ERC2	NM_015576	3'UTR
cg15028458	chr3	58860290	2.21109e-06	0.000480042	-0.0573969	no				C3orf67	NM_198463	Body
cg08091128	chr3	64487329	3.77234e-08	2.72663e-05	0.0501202	no
cg23145472	chr3	66522924	0.00120524	0.0274203	-0.0513752	no				LRIG1	NM_015541	Body
cg17754500	chr3	99224966	6.96649e-07	0.000219817	-0.0602804	no
cg16151803	chr3	141674327	1.2485e-05	0.00146946	0.0522453	no				TFDP2;TFDP2;TFDP2;TFDP2;TFDP2;TFDP2	NM_001178142;NM_001178140;NM_006286;NM_001178138;NM_001178141;NM_001178139	Body;Body;Body;Body;Body;Body
cg26663696	chr3	160121275	5.29736e-07	0.00018373	-0.0569267	no				MIR15B;MIR16-2;SMC4;SMC4;SMC4	NR_029663;NR_029525;NM_001288753;NM_001002800;NM_005496	TSS1500;TSS1500;Body;Body;Body
cg17407859	chr3	164977784	7.62387e-08	4.65992e-05	-0.0755378	no				LINC01322	NR_125764	Body
cg12962542	chr3	169042374	1.05438e-05	0.00131941	-0.052698	no				MECOM	NM_004991	Body
cg02757819	chr3	172299506	2.33276e-18	4.06946e-14	-0.0501906	no
cg07093060	chr3	174092757	0.000923868	0.0231561	-0.0688292	no
cg00770773	chr3	192571646	2.4883e-11	8.15276e-08	0.0590173	no				MB21D2	NM_178496	Body
cg05848650	chr3	192610840	2.59627e-12	1.15571e-08	-0.0918699	no				MB21D2	NM_178496	Body
cg02445074	chr3	196291115	2.75956e-07	0.000117603	-0.063517	no				WDR53	NM_182627	5'UTR
cg25932599	chr4	1005201	0.000956929	0.0236904	0.0683514	no				FGFRL1;FGFRL1;FGFRL1	NM_001004358;NM_021923;NM_001004356	TSS1500;TSS1500;TSS1500
cg21510186	chr4	6417164	1.50181e-12	7.12758e-09	0.0640689	no				PPP2R2C;PPP2R2C;PPP2R2C;PPP2R2C	NM_020416;NM_001206995;NM_001206994;NM_001206996	Body;Body;Body;5'UTR
cg16198075	chr4	6418840	2.53756e-14	1.88263e-10	0.0568798	no				PPP2R2C;PPP2R2C;PPP2R2C;PPP2R2C	NM_020416;NM_001206995;NM_001206994;NM_001206996	Body;Body;Body;5'UTR
cg26342454	chr4	10035262	5.27855e-19	1.06471e-14	-0.148329	yes	0.00173513	0.0245087	-0.18115	SLC2A9	NM_001001290	5'UTR
cg18645906	chr4	15704599	3.45483e-06	0.000636946	0.050759	no				BST1;BST1	NM_004334;NM_004334	1stExon;5'UTR
cg24366883	chr4	54766004	6.07694e-09	6.72796e-06	-0.0516376	no
cg05267242	chr4	62008244	1.56601e-12	7.37807e-09	-0.0558283	no
cg06586734	chr4	62009326	8.47039e-10	1.48972e-06	-0.0794582	no
cg19564893	chr4	81048483	5.75106e-05	0.00389595	-0.0566288	yes	0.000262041	0.00658013	-0.116523
cg09595050	chr4	81110205	7.16893e-09	7.6357e-06	0.05083	no				PRDM8	NM_020226	5'UTR
cg14197071	chr4	81110459	3.66124e-09	4.56211e-06	0.0508968	no				PRDM8	NM_020226	5'UTR
cg05452645	chr4	81117647	1.43019e-06	0.000359332	0.0824696	no				PRDM8;PRDM8	NM_001099403;NM_020226	TSS1500;5'UTR
cg00138041	chr4	81117665	8.0964e-07	0.000244086	0.087238	no				PRDM8;PRDM8	NM_001099403;NM_020226	TSS1500;5'UTR
cg26299084	chr4	81118588	6.2197e-13	3.31781e-09	0.14192	no				PRDM8;PRDM8	NM_020226;NM_001099403	5'UTR;TSS200
cg10694470	chr4	81118600	6.48597e-12	2.61651e-08	0.121574	no				PRDM8;PRDM8	NM_001099403;NM_020226	TSS200;5'UTR
cg27018912	chr4	81118602	3.34574e-12	1.45914e-08	0.137849	no				PRDM8;PRDM8	NM_001099403;NM_020226	TSS200;5'UTR
cg05059566	chr4	81118647	5.80269e-13	3.12116e-09	0.160059	no				PRDM8;PRDM8	NM_001099403;NM_020226	TSS200;5'UTR
cg06307913	chr4	81118794	2.13519e-10	4.60929e-07	0.134096	no				PRDM8;PRDM8;PRDM8	NM_020226;NM_001099403;NM_001099403	5'UTR;1stExon;5'UTR
cg27242132	chr4	81119178	8.23917e-17	1.0034e-12	0.170442	no				PRDM8;PRDM8	NM_020226;NM_001099403	5'UTR;5'UTR
cg18073471	chr4	81119198	1.69127e-17	2.42588e-13	0.129457	no				PRDM8;PRDM8	NM_020226;NM_001099403	5'UTR;5'UTR
cg02458885	chr4	81119249	5.99353e-15	4.776e-11	0.120952	no				PRDM8;PRDM8	NM_020226;NM_001099403	5'UTR;5'UTR
cg11388320	chr4	81119299	7.9848e-16	7.91564e-12	0.0859087	no				PRDM8;PRDM8	NM_020226;NM_001099403	5'UTR;5'UTR
cg04214966	chr4	81119460	1.05769e-11	4.01585e-08	0.112669	no				PRDM8;PRDM8	NM_020226;NM_001099403	5'UTR;5'UTR
cg22902505	chr4	81119473	7.56505e-13	3.86281e-09	0.102288	no				PRDM8;PRDM8	NM_020226;NM_001099403	5'UTR;5'UTR
cg01150955	chr4	84607337	1.77973e-12	8.26429e-09	-0.077057	no
cg03090301	chr4	88419748	1.56313e-09	2.4195e-06	-0.0523046	no				SPARCL1;SPARCL1;SPARCL1;SPARCL1	NM_001128310;NM_004684;NM_001291976;NM_001291977	Body;Body;5'UTR;5'UTR
cg11379315	chr4	88755207	0.000183847	0.0082757	0.167656	no				MEPE	NM_020203	5'UTR
cg10808762	chr4	114579215	3.79043e-13	2.10911e-09	-0.0532397	no				CAMK2D;CAMK2D;CAMK2D;CAMK2D;CAMK2D;CAMK2D	NM_172128;NM_001221;NM_172114;NM_172129;NM_172127;NM_172115	Body;Body;Body;Body;Body;Body
cg26811385	chr4	150832003	1.03517e-17	1.55386e-13	-0.0605503	no
cg03479114	chr4	166280725	5.32554e-11	1.46205e-07	-0.0507415	no
cg13391479	chr4	184270469	0.00171909	0.0343327	-0.0603964	no
cg09169455	chr5	16843340	0.00030652	0.0114849	0.0551808	no				MYO10	NM_012334	Body
cg26550214	chr5	34609493	1.75535e-23	7.08125e-19	-0.0956608	no
cg18730308	chr5	40053123	8.86604e-16	8.54126e-12	-0.0939472	no				LINC00603	NR_104633	Body
cg01351601	chr5	42547402	1.81934e-16	2.09698e-12	-0.0678345	yes	0.000682857	0.0146977	-0.155165	GHR;GHR;GHR;GHR;GHR;GHR	NM_001242402;NM_001242403;NM_000163;NM_001242400;NM_001242399;NM_001242401	TSS1500;TSS1500;5'UTR;5'UTR;Body;5'UTR
cg01329519	chr5	52599032	1.15662e-23	4.97699e-19	-0.131577	no
cg11988169	chr5	52839242	1.10259e-07	6.06195e-05	-0.108882	no
cg15748734	chr5	53966047	2.41942e-17	3.36052e-13	-0.0961796	no				LOC102467080;LOC102467080	NR_104659;NR_104658	Body;Body
cg08774778	chr5	61378387	6.81305e-29	7.32922e-24	-0.118174	no
cg01641754	chr5	98355983	3.38256e-11	1.04464e-07	-0.0614566	yes	0.00443721	0.0455822	-0.0877647
cg24630035	chr5	120389062	2.49467e-14	1.87233e-10	-0.196561	no
cg12378834	chr5	134646487	7.88489e-16	7.91564e-12	-0.119696	yes	5.26704e-05	0.00183131	-0.110876	C5orf66	NM_001277348	5'UTR
cg05845376	chr5	140683632	0.000425438	0.0141344	0.0580808	no				SLC25A2	NM_031947	TSS200
cg08951638	chr5	141706213	5.23674e-08	3.49544e-05	0.0615794	no
cg27319536	chr5	146260901	9.94959e-06	0.00126642	-0.0571349	no				PPP2R2B;PPP2R2B;PPP2R2B;PPP2R2B	NM_181674;NM_181677;NM_181678;NM_181676	5'UTR;Body;5'UTR;Body
cg14599155	chr5	149575123	0.00253379	0.0438455	0.131552	no				SLC6A7	NM_014228	Body
cg15688339	chr5	163723739	2.70931e-06	0.000545739	0.0561689	no
cg11144555	chr5	163723934	1.8315e-11	6.28806e-08	0.0654757	no
cg26007189	chr5	176166980	4.8632e-05	0.00350081	0.0670632	no
cg06847624	chr5	176827671	0.000559434	0.0168624	0.0530373	no				PFN3	NM_001029886	TSS200
cg03872677	chr6	253022	7.97229e-07	0.000241246	-0.0592894	no
cg16471084	chr6	11537861	5.10776e-10	9.75397e-07	0.0565285	no				TMEM170B	NM_001100829	TSS1500
cg16234884	chr6	21067965	2.78477e-11	8.98725e-08	-0.067639	no				CDKAL1	NM_017774	Body
cg00634989	chr6	21110067	8.85711e-08	5.1643e-05	-0.0565948	no				CDKAL1	NM_017774	Body
cg05491854	chr6	24910562	0.000187036	0.00836907	0.0527059	no				FAM65B	NM_014722	5'UTR
cg08818610	chr6	24910720	9.73439e-05	0.00548734	0.0801367	no				FAM65B	NM_014722	5'UTR
cg22268510	chr6	32118420	1.82467e-07	8.81428e-05	0.0528374	no				PRRT1	NM_030651	Body
cg06878994	chr6	37710047	0.00261602	0.0447197	-0.0649099	no
cg15852318	chr6	65446678	5.52107e-06	0.000869483	-0.0590264	no				EYS;EYS	NM_001292009;NM_001142800	Body;Body
cg18375068	chr6	73270870	3.65069e-07	0.000142529	-0.0556451	no
cg04239194	chr6	135302369	6.18241e-07	0.000203147	0.0588952	no				HBS1L;HBS1L	NM_006620;NM_001145158	Body;Body
cg03719252	chr6	140529431	1.52706e-10	3.47061e-07	-0.0566482	no
cg16488776	chr6	140807422	1.51679e-07	7.71477e-05	-0.055293	no
cg12009405	chr6	148651331	1.08577e-23	4.97699e-19	-0.156557	no
cg00767344	chr6	155042752	2.00464e-05	0.00198727	0.0548203	no
cg00084338	chr6	170595920	1.07501e-07	5.94072e-05	0.106441	no				DLL1	NM_005618	Body
cg27246129	chr6	170595947	3.61567e-09	4.55516e-06	0.0967626	no				DLL1	NM_005618	Body
cg16658412	chr7	1883420	1.26207e-05	0.00148003	0.0523755	no				MAD1L1;MAD1L1;MAD1L1	NM_003550;NM_001013837;NM_001013836	Body;Body;Body
cg07065756	chr7	2119340	2.96559e-11	9.42937e-08	0.0558948	no				MAD1L1;MAD1L1;MAD1L1	NM_003550;NM_001013837;NM_001013836	Body;Body;Body
cg12492273	chr7	2119499	1.13836e-10	2.73146e-07	0.0543661	no				MAD1L1;MAD1L1;MAD1L1	NM_003550;NM_001013837;NM_001013836	Body;Body;Body
cg20370909	chr7	4859229	5.08874e-10	9.74647e-07	0.0555022	no				RADIL	NM_018059	Body
cg20592700	chr7	5230083	9.62281e-08	5.47717e-05	0.0514059	no				WIPI2;WIPI2;WIPI2;WIPI2	NM_015610;NM_001033519;NM_001033518;NM_016003	1stExon;1stExon;1stExon;1stExon
cg11532431	chr7	27169674	6.86311e-07	0.000218009	0.0689954	no				HOXA4	NM_002141	Body
cg23884241	chr7	27169957	4.74545e-09	5.54888e-06	0.0783682	no				HOXA4	NM_002141	1stExon
cg22997113	chr7	27170241	9.29563e-11	2.3346e-07	0.107587	no				HOXA4	NM_002141	1stExon
cg04317399	chr7	27170313	2.7858e-08	2.1612e-05	0.0801292	no				HOXA4	NM_002141	1stExon
cg07317062	chr7	27170388	2.89288e-09	3.8263e-06	0.110566	no				HOXA4;HOXA4	NM_002141;NM_002141	5'UTR;1stExon
cg19142026	chr7	27170394	4.65178e-09	5.45913e-06	0.167581	no				HOXA4;HOXA4	NM_002141;NM_002141	5'UTR;1stExon
cg11410718	chr7	27170412	3.35952e-09	4.34554e-06	0.105678	no				HOXA4	NM_002141	TSS200
cg17457637	chr7	27170717	1.63218e-08	1.42557e-05	0.0916308	no				HOXA4	NM_002141	TSS1500
cg03724423	chr7	27170755	2.78962e-08	2.16156e-05	0.103669	no				HOXA4	NM_002141	TSS1500
cg08657492	chr7	27170832	3.80175e-09	4.6788e-06	0.0949376	no				HOXA4	NM_002141	TSS1500
cg14359292	chr7	27170892	1.60106e-08	1.41195e-05	0.121421	no				HOXA4	NM_002141	TSS1500
cg25952581	chr7	27170961	1.04719e-07	5.81681e-05	0.0903369	no				HOXA4	NM_002141	TSS1500
cg24169822	chr7	27170994	2.44607e-08	1.954e-05	0.10798	no				HOXA4	NM_002141	TSS1500
cg17591595	chr7	27171051	1.60293e-07	8.00792e-05	0.0558792	no				HOXA4	NM_002141	TSS1500
cg20977229	chr7	28789134	4.01991e-05	0.00309516	-0.0524524	no				CREB5;CREB5;CREB5;CREB5	NM_182898;NM_004904;NM_182899;NM_001011666	Body;Body;Body;Body
cg09523859	chr7	32115013	0.00143962	0.0306803	0.0613922	no				PDE1C	NM_001191058	Body
cg00414136	chr7	40813666	1.88508e-10	4.1106e-07	-0.0585786	no				SUGCT;SUGCT;SUGCT;SUGCT	NM_024728;NM_001193312;NM_001193313;NM_001193311	Body;Body;Body;Body
cg00713549	chr7	41670492	4.36343e-15	3.61078e-11	-0.0693811	no
cg14680128	chr7	47185016	0.000307919	0.0115103	-0.0556476	no
cg11203616	chr7	47576580	1.06352e-10	2.56948e-07	0.0558289	no				TNS3	NM_022748	5'UTR
cg17858880	chr7	47576860	1.25225e-14	9.65343e-11	0.0525568	no				TNS3	NM_022748	5'UTR
cg12169661	chr7	73183394	0.000547342	0.0166189	0.0533308	no				CLDN3;CLDN3	NM_001306;NM_001306	3'UTR;1stExon
cg10193107	chr7	75924270	0.000459536	0.0148598	0.0758885	no
cg10119082	chr7	98990626	2.73529e-11	8.87191e-08	0.0828011	no				ARPC1B	NM_005720	Body
cg05715492	chr7	98991138	7.56353e-09	7.9381e-06	0.0508668	no				ARPC1B	NM_005720	Body
cg00060404	chr7	107423254	0.00149751	0.0314607	0.0708022	no				SLC26A3;SLC26A3	NM_000111;NM_000111	ExonBnd;Body
cg07172149	chr7	136567872	4.37473e-12	1.84556e-08	-0.0535647	no				CHRM2;CHRM2;CHRM2;CHRM2;CHRM2;CHRM2;CHRM2;CHRM2	NM_001006627;NM_001006630;NM_000739;NM_001006632;NM_001006631;NM_001006626;NM_001006629;NM_001006628	5'UTR;5'UTR;5'UTR;5'UTR;5'UTR;5'UTR;5'UTR;5'UTR
cg06445620	chr7	151139071	1.36106e-05	0.00155142	-0.0589371	no				CRYGN	NR_131779	TSS1500
cg11789766	chr8	1721104	7.52079e-05	0.00464128	0.0517737	no				CLN8	NM_018941	Body
cg02754572	chr8	16043912	0.000533537	0.0163529	-0.114773	no				MSR1;MSR1;MSR1	NM_002445;NM_138715;NM_138716	5'UTR;5'UTR;5'UTR
cg01211283	chr8	22735276	1.53015e-09	2.37987e-06	0.0520061	no				PEBP4	NM_144962	Body
cg24047440	chr8	42396618	0.000842035	0.0217896	0.0655449	no				SMIM19;SMIM19;SMIM19;SMIM19;SLC20A2;SLC20A2;SLC20A2	NM_001135675;NM_001135676;NM_138436;NM_001135674;NM_001257181;NM_001257181;NM_006749	TSS1500;5'UTR;TSS200;TSS200;1stExon;5'UTR;5'UTR
cg08432546	chr8	54317640	0.00153581	0.0319599	0.0555384	no
cg07265924	chr8	61880470	3.13657e-05	0.00265059	-0.0506269	no				LOC100130298	NR_034003	TSS200
cg11603350	chr8	87534931	9.49519e-16	9.01284e-12	-0.0892793	no				CPNE3	NM_003909	5'UTR
cg07960624	chr8	119208486	1.2677e-06	0.000333312	-0.0537054	yes	0.000111104	0.00358708	-0.0742553	SAMD12	NM_001101676	3'UTR
cg08224569	chr8	142369705	0.00118915	0.0271736	0.050109	no				GPR20	NM_005293	5'UTR
cg03864568	chr9	79015711	1.89807e-11	6.48213e-08	-0.0535676	yes	0.00188502	0.0245653	-0.0980792
cg09720404	chr9	82416645	2.44701e-17	3.36052e-13	-0.0835419	no
cg24765521	chr9	93059086	7.67673e-14	4.90594e-10	-0.0713446	no
cg04823169	chr9	100850334	2.30546e-13	1.32864e-09	0.0679866	no				TRIM14;TRIM14	NM_033219;NM_014788	Body;Body
cg06290690	chr9	100850337	1.50217e-11	5.29828e-08	0.0641239	no				TRIM14;TRIM14	NM_033219;NM_014788	Body;Body
cg11317199	chr9	100850391	1.41402e-11	5.07051e-08	0.06266	no				TRIM14;TRIM14;TRIM14;TRIM14	NM_014788;NM_033220;NM_033219;NM_033221	Body;Body;Body;Body
cg13787850	chr9	102195951	2.58482e-09	3.53673e-06	-0.0524546	yes	0.000198839	0.00528678	-0.174393
cg19180905	chr9	111232084	5.18328e-08	3.46693e-05	-0.0670109	yes	0.00325902	0.0359288	-0.06612
cg00008629	chr9	115093661	6.06442e-08	3.89485e-05	-0.0512862	no				ROD1;ROD1;ROD1	NM_001163790;NM_005156;NM_001163788	Body;Body;5'UTR
cg04478883	chr9	124894061	1.53288e-17	2.24865e-13	0.0568805	no
cg06347782	chr9	124991182	1.09182e-20	2.6101e-16	0.128899	no				LHX6;LHX6;LHX6;LHX6	NM_001242334;NM_001242333;NM_199160;NM_014368	TSS1500;TSS1500;TSS200;TSS200
cg04201727	chr9	124991209	1.27244e-16	1.49328e-12	0.0862925	no				LHX6;LHX6;LHX6;LHX6	NM_001242334;NM_001242333;NM_199160;NM_014368	TSS1500;TSS1500;TSS200;TSS200
cg13511623	chr9	126478958	5.5645e-15	4.54639e-11	-0.0978391	yes	0.00150563	0.0237486	-0.110591	DENND1A;DENND1A	NM_020946;NM_024820	Body;Body
cg13469396	chr9	136435554	0.00156979	0.0323995	-0.0562399	no				ADAMTSL2;ADAMTSL2	NM_014694;NM_001145320	Body;Body
cg13717350	chr9	136566991	0.000689973	0.019233	0.061492	no				SARDH;SARDH	NM_001134707;NM_007101	Body;Body
cg14255237	chr9	136572378	0.00310875	0.0498903	0.0525188	no				SARDH;SARDH	NM_001134707;NM_007101	Body;Body
cg14417873	chr9	136838534	8.67584e-05	0.00507754	0.129004	no				VAV2;VAV2	NM_001134398;NM_003371	Body;Body
cg11078769	chr9	137413998	0.00225885	0.0408278	0.0585354	no
cg15720535	chr9	139582585	0.000853044	0.0219784	0.0545417	no				AGPAT2;AGPAT2	NM_006412;NM_001012727	TSS1500;TSS1500
cg13274149	chr9	140175393	3.38302e-16	3.63932e-12	0.0564215	no				C9orf167	NM_017723	3'UTR
cg11104088	chr10	7859676	0.00211023	0.0391117	0.0574299	no				TAF3	NM_031923	TSS1500
cg14634473	chr10	23105437	1.12108e-24	6.57825e-20	-0.106453	yes	0.000127672	0.00378591	-0.155527
cg25953130	chr10	63753550	2.51256e-10	5.31721e-07	-0.0657398	yes	2.35719e-08	1.06545e-05	-0.199454	ARID5B	NM_032199	Body
cg17296678	chr10	71716509	0.00139476	0.0300897	0.0798468	no				COL13A1;COL13A1;COL13A1;COL13A1;COL13A1;COL13A1	NM_080800;NM_080798;NM_080805;NM_080802;NM_080801;NM_001130103	Body;Body;Body;Body;Body;Body
cg17674228	chr10	74448039	1.84654e-08	1.56824e-05	-0.0662281	no
cg17554494	chr10	109135052	4.78349e-14	3.22449e-10	-0.0503219	no
cg22009851	chr10	109500952	2.69877e-05	0.00240932	-0.0503427	no
cg02699612	chr10	115513280	7.25182e-07	0.000225795	-0.0533902	no				PLEKHS1;PLEKHS1;PLEKHS1	NM_024889;NM_001193434;NM_001193435	5'UTR;5'UTR;5'UTR
cg24718722	chr10	129536818	4.44575e-05	0.00330174	0.0536273	yes	0.0010739	0.0186693	-0.188574	FOXI2	NM_207426	Body
cg19509778	chr10	129537308	2.03318e-05	0.00200662	0.0613021	yes	0.00190218	0.0245653	-0.201891	FOXI2	NM_207426	3'UTR
cg14780807	chr10	131103499	5.3127e-07	0.000184064	-0.063569	no
cg06080948	chr10	135202877	0.00102684	0.0247268	-0.0582518	no				PAOX;PAOX;PAOX	NM_207128;NM_152911;NM_207127	Body;Body;3'UTR
cg24018756	chr11	300286	0.00181332	0.0355546	0.0740497	no				IFITM5	NM_001025295	TSS1500
cg08000731	chr11	316247	2.31921e-09	3.28278e-06	0.0559889	no
cg24136292	chr11	15180922	0.00158264	0.0325658	0.13445	no				INSC;INSC	NM_001031853;NM_001042536	Body;Body
cg00052487	chr11	17516522	8.85476e-05	0.00514898	0.0613495	no				USH1C;USH1C;USH1C;USH1C	NR_123738;NM_153676;NM_001297764;NM_005709	Body;Body;Body;Body
cg11449146	chr11	22750464	3.72882e-08	2.70123e-05	-0.0641282	yes	4.89084e-05	0.00183131	-0.138868	GAS2;GAS2;GAS2	NM_001143830;NM_177553;NM_005256	Body;Body;Body
cg03505273	chr11	23826623	7.33346e-13	3.78675e-09	-0.0706635	no
cg03216822	chr11	23826744	8.29607e-10	1.46305e-06	-0.0590109	no
cg05202300	chr11	24346161	1.34185e-05	0.00153646	0.0591259	no
cg17200702	chr11	31013924	4.34923e-17	5.5044e-13	-0.0744442	no				DCDC5	NM_020869	5'UTR
cg14305526	chr11	31182412	0.000203206	0.00881221	-0.0615783	no
cg17302948	chr11	36171531	1.94213e-08	1.62711e-05	-0.0504905	no				LDLRAD3;LDLRAD3;LDLRAD3	NM_001304264;NM_001304263;NM_174902	5'UTR;Body;Body
cg15033819	chr11	40350925	2.16091e-07	9.85011e-05	-0.0666904	no				LRRC4C;LRRC4C	NM_001258419;NM_020929	5'UTR;5'UTR
cg14130459	chr11	60718568	3.31444e-16	3.62599e-12	0.0699315	no				SLC15A3;SLC15A3	NM_016582;NR_027391	1stExon;Body
cg04850017	chr11	63683019	0.00174812	0.0347223	0.0860536	no				RCOR2	NM_173587	Body
cg00290607	chr11	67383545	0.000545073	0.0165753	0.052675	no
cg24690094	chr11	67383802	0.00125279	0.0281329	0.0607562	no
cg13771313	chr11	72533295	3.43248e-11	1.05501e-07	0.0959099	no				ATG16L2	NM_033388	Body
cg04006327	chr11	72533487	3.3557e-11	1.04133e-07	0.083079	no				ATG16L2	NM_033388	Body
cg00979931	chr11	72533664	5.83744e-11	1.56992e-07	0.0585281	no				ATG16L2	NM_033388	Body
cg08057120	chr11	97235171	1.12471e-42	7.25954e-37	-0.205731	no
cg10667879	chr11	98939802	1.05368e-11	4.01585e-08	-0.0556225	yes	3.64268e-05	0.00153054	-0.130102	CNTN5;CNTN5;CNTN5	NM_014361;NM_001243271;NM_001243270	5'UTR;5'UTR;5'UTR
cg05245284	chr11	100316089	1.5381e-06	0.000377053	-0.057777	no
cg12390454	chr11	102598707	0.0010854	0.0256332	-0.0512808	no
cg27487222	chr11	103502790	4.50302e-11	1.28315e-07	-0.0681831	no
cg08630067	chr11	119757988	3.24271e-05	0.00270367	0.0730169	no
cg02610360	chr11	120197521	1.95271e-09	2.84513e-06	0.0526775	no				TMEM136	NM_174926	5'UTR
cg17389813	chr11	122060265	4.68149e-19	9.74741e-15	-0.0960501	no				LOC399959	NR_024430	Body
cg11495719	chr11	124185113	4.05291e-14	2.84345e-10	-0.0740073	no
cg23877043	chr12	6818384	0.00143449	0.0306073	0.0662699	no
cg10971669	chr12	8219418	1.24969e-10	2.94387e-07	-0.0518163	no				C3AR1	NM_004054	TSS1500
cg25236398	chr12	9928325	5.24792e-14	3.49207e-10	-0.0848352	no
cg23256579	chr12	11002403	1.80985e-09	2.7167e-06	-0.0504289	no				PRR4;PRR4	NM_007244;NM_001098538	TSS1500;Body
cg07784975	chr12	23513670	3.80507e-06	0.000677333	-0.0528841	no
cg10541181	chr12	23712593	1.39549e-09	2.23505e-06	-0.0694082	no				SOX5;SOX5;SOX5;SOX5;SOX5	NM_178010;NM_152989;NM_001261414;NM_006940;NM_001261415	Body;Body;Body;Body;Body
cg07109603	chr12	24049014	7.07708e-05	0.00446269	0.0754587	no				SOX5;SOX5;SOX5;SOX5	NM_006940;NM_001261415;NM_152989;NM_001261414	Body;Body;5'UTR;5'UTR
cg04714233	chr12	29471096	0.00012275	0.00638488	-0.0504618	no				LOC100506606;FAR2;FAR2;FAR2	NR_103860;NM_001271783;NM_018099;NM_001271784	TSS1500;Body;Body;Body
cg11146691	chr12	47219737	0.00217959	0.0399259	0.069668	no				SLC38A4;SLC38A4;SLC38A4;SLC38A4	NM_018018;NM_018018;NM_001143824;NM_001143824	1stExon;5'UTR;1stExon;5'UTR
cg07601320	chr12	47219841	0.000910527	0.0229456	0.0559744	no				SLC38A4;SLC38A4	NM_001143824;NM_018018	TSS200;TSS200
cg22351187	chr12	52586089	5.45763e-11	1.48636e-07	-0.0501061	no				KRT80;KRT80	NM_182507;NM_001081492	TSS1500;TSS1500
cg27651238	chr12	52644264	5.57275e-07	0.000189914	0.0599058	no
cg10765909	chr12	53715428	4.63922e-06	0.000773951	0.0534852	no				AAAS	NM_015665	TSS200
cg07679948	chr12	56329641	0.00015134	0.00730563	0.0533511	no				DGKA;DGKA;DGKA;DGKA	NM_201445;NM_201554;NM_001345;NM_201444	5'UTR;5'UTR;5'UTR;5'UTR
cg08425810	chr12	58132558	6.32703e-05	0.00415361	0.0545903	no				AGAP2;AGAP2	NM_001122772;NM_014770	TSS1500;Body
cg05954282	chr12	58819529	4.35411e-10	8.46504e-07	-0.0725878	no
cg09277673	chr12	60788797	5.56719e-20	1.28335e-15	-0.0686618	no
cg07677157	chr12	66050928	3.68536e-37	5.94685e-32	-0.187922	yes	9.34995e-06	0.000603739	-0.0585907
cg22774340	chr12	67911143	4.72823e-05	0.00343834	-0.0528256	no
cg15247468	chr12	112197992	0.000648911	0.0185096	0.0582194	no
cg26995224	chr12	121974146	2.63718e-07	0.000113707	0.0553756	no				KDM2B;KDM2B	NM_032590;NM_001005366	Body;Body
cg15233611	chr12	122244660	3.00388e-10	6.0971e-07	0.0587301	no				SETD1B	NM_015048	Body
cg09434726	chr12	130815872	0.00249838	0.0434884	0.0750103	no
cg08379987	chr13	31507139	0.000382324	0.0131929	0.0509435	no				C13orf26	NM_152325	Body
cg06551230	chr13	35714053	1.53448e-09	2.38087e-06	-0.0610068	yes	0.000989538	0.0183849	-0.0538797	NBEA	NM_015678	Body
cg06047999	chr13	45376126	2.77141e-06	0.000554055	-0.0629913	no				LINC00330	NR_038433	Body
cg20676788	chr13	49379791	1.04399e-25	8.42314e-21	-0.128124	yes	0.00358727	0.0386058	-0.115027
cg14856755	chr13	49379799	5.50759e-23	1.77746e-18	-0.0720946	no
cg03295274	chr13	50190584	0.00182045	0.0356468	-0.0595405	no
cg21408813	chr13	52736798	3.98742e-06	0.000697861	-0.0650602	yes	3.72475e-05	0.00153054	-0.260487
cg05308107	chr13	67802760	5.54097e-07	0.000189531	0.0554348	no				PCDH9;PCDH9	NM_020403;NM_203487	5'UTR;5'UTR
cg22029239	chr13	67807963	7.67982e-07	0.000235599	0.0577972	no
cg18001327	chr13	71849589	0.000226322	0.00943129	-0.0534003	no
cg13866747	chr13	91965808	2.90394e-07	0.000121161	-0.0705964	no
cg02867869	chr13	99381806	1.28005e-06	0.000334908	0.0664517	no				SLC15A1	NM_005073	Body
cg24146100	chr13	99737448	8.94608e-11	2.25559e-07	0.0612879	no				DOCK9;DOCK9	NM_015296;NM_001130049	Body;Body
cg12397118	chr13	111543042	0.00119367	0.0272519	0.0978759	no				ANKRD10;ANKRD10	NR_104587;NM_017664	Body;Body
cg13108304	chr13	113634805	0.00031104	0.01158	0.0757901	no				MCF2L;MCF2L	NM_001112732;NM_024979	Body;Body
cg12882503	chr13	113646693	2.50721e-15	2.12933e-11	0.0642457	no				MCF2L	NM_001112732	Body
cg09294084	chr13	113646732	1.73589e-10	3.85032e-07	0.0664982	no				MCF2L;MCF2L	NM_001112732;NM_024979	Body;Body
cg02129236	chr14	38759937	4.47316e-12	1.86632e-08	-0.0745968	no
cg01440687	chr14	43011017	9.08092e-12	3.53093e-08	-0.0845381	no
cg23099476	chr14	75746797	8.09399e-16	7.91564e-12	0.0540424	no				FOS	NM_005252	Body
cg08119153	chr14	78913301	1.09571e-06	0.000301206	0.0523264	no				NRXN3;NRXN3	NM_004796;NR_073547	5'UTR;Body
cg24424997	chr14	93252455	0.0028028	0.0467187	0.0566929	no
cg26225814	chr14	100485695	1.50246e-13	9.32475e-10	0.0583566	no
cg12801027	chr15	35918860	3.44874e-08	2.56158e-05	-0.0505412	no				DPH6-AS1	NR_038251	Body
cg17758880	chr15	40593912	4.12735e-23	1.40212e-18	0.0993811	no				PLCB2;PLCB2;PLCB2;PLCB2	NM_001284298;NM_001284297;NM_004573;NM_001284299	Body;Body;Body;Body
cg08306218	chr15	56299382	0.00217124	0.0398266	-0.0705434	no
cg14121685	chr15	56299462	0.000826229	0.0215281	-0.0824968	no
cg27192248	chr15	65285669	6.91016e-17	8.57733e-13	-0.176516	no
cg25536002	chr15	65670881	0.00307865	0.0495918	0.061219	no				IGDCC3	NM_004884	TSS1500
cg17232357	chr15	67012832	1.25569e-10	2.94726e-07	-0.0638003	no				SMAD6;SMAD6;SMAD6	NM_001142861;NR_027654;NM_005585	Body;Body;Body
cg01693697	chr15	74212896	6.31045e-09	6.89192e-06	-0.0614292	yes	0.003236	0.0359288	-0.0753639	LOXL1-AS1;LOXL1-AS1;LOXL1-AS1;LOXL1-AS1;LOXL1-AS1	NR_040067;NR_040066;NR_040070;NR_040068;NR_040069	Body;Body;Body;Body;Body
cg27355653	chr15	89940260	8.90586e-06	0.00117939	0.0514654	no				LOC254559	NR_015411	Body
cg04140807	chr15	99320300	0.00174771	0.0347174	0.0574461	no				IGF1R;IGF1R	NM_000875;NM_001291858	Body;Body
cg13811379	chr16	1048006	0.00183651	0.0358485	0.0558978	no
cg19428589	chr16	1048154	0.00109717	0.0258092	0.0551249	no
cg13915063	chr16	12740829	0.00201471	0.0379913	-0.0549587	no
cg05915193	chr16	17412434	0.00210727	0.03908	0.0811226	no				XYLT1	NM_022166	Body
cg03316763	chr16	17464914	0.00197409	0.037517	0.116172	no				XYLT1	NM_022166	Body
cg21205889	chr16	17471983	0.000687631	0.0191979	0.055522	no				XYLT1	NM_022166	Body
cg09326409	chr16	31342453	1.38553e-11	5.05253e-08	0.123698	no				ITGAM;ITGAM	NM_001145808;NM_000632	Body;Body
cg05625471	chr16	31342748	7.99207e-19	1.56319e-14	0.118199	no				ITGAM;ITGAM	NM_001145808;NM_000632	Body;Body
cg15817542	chr16	31343056	1.44185e-10	3.32375e-07	0.0707658	no				ITGAM;ITGAM	NM_001145808;NM_000632	3'UTR;3'UTR
cg03661817	chr16	57831745	8.82439e-07	0.000258546	0.0536214	no				KIFC3;KIFC3;KIFC3;KIFC3	NM_005550;NM_001130100;NM_001130099;NM_001130099	Body;Body;1stExon;5'UTR
cg15627357	chr16	57832055	5.84249e-08	3.80615e-05	0.0507866	no				KIFC3;KIFC3;KIFC3	NM_001130099;NM_005550;NM_001130100	TSS200;Body;Body
cg27093918	chr16	69564625	1.56181e-14	1.18598e-10	-0.0687616	yes	0.000470019	0.0106224	-0.0873556
cg01164618	chr16	79184978	0.00190329	0.0366507	-0.0503097	no				WWOX;WWOX	NM_016373;NM_001291997	Body;Body
cg27088726	chr16	83171155	0.000634477	0.0182485	-0.0596302	no				CDH13	NM_001257	Body
cg00411413	chr16	83171299	0.000315558	0.0116828	-0.0583705	no				CDH13	NM_001257	Body
cg02691035	chr16	89163800	1.9123e-07	9.08916e-05	0.0505838	no				ACSF3;ACSF3;ACSF3	NR_023316;NM_001127214;NM_174917	Body;5'UTR;5'UTR
cg04252928	chr16	89168599	6.72123e-12	2.69457e-08	0.0778419	no				ACSF3;ACSF3;ACSF3	NM_174917;NR_023316;NM_001127214	Body;Body;Body
cg20699780	chr17	935017	4.79358e-10	9.26362e-07	0.0540338	no				ABR;ABR;ABR	NM_021962;NM_001092;NM_001159746	Body;Body;Body
cg20217592	chr17	7253521	1.89908e-05	0.00191497	0.053808	no				ACAP1	NM_014716	Body
cg02676175	chr17	7253720	0.000327311	0.0119616	0.0600588	no				KCTD11;ACAP1	NM_001002914;NM_014716	TSS1500;Body
cg07520074	chr17	7254443	0.000105173	0.00577253	0.0588335	no				KCTD11;ACAP1	NM_001002914;NM_014716	TSS1500;Body
cg06204030	chr17	7792051	0.000446846	0.0145917	0.0732905	no				CHD3;CHD3;CHD3	NM_005852;NM_001005273;NM_001005271	TSS200;TSS200;Body
cg14783904	chr17	9729422	2.11422e-07	9.72607e-05	0.0650391	no				GLP2R	NM_004246	1stExon
cg03832440	chr17	14207241	9.94685e-05	0.00557017	0.0507906	no				HS3ST3B1;MGC12916	NM_006041;NR_026880	Body;Body
cg16619378	chr17	14207530	0.000102097	0.00565462	0.0600837	no				HS3ST3B1;MGC12916	NM_006041;NR_026880	Body;Body
cg07524540	chr17	15394016	1.27383e-10	2.97899e-07	-0.0561387	no				TVP23C-CDRT4;TVP23C-CDRT4	NR_037924;NM_001204478	Body;Body
cg10140454	chr17	17626019	0.000118329	0.0062414	0.0868553	no				RAI1	NM_030665	5'UTR
cg20480274	chr17	27313125	3.44538e-09	4.4174e-06	0.0510797	yes	0.00227486	0.0277901	-0.145868	SEZ6;SEZ6	NM_001098635;NM_178860	Body;Body
cg21390082	chr17	33842255	2.95997e-06	0.000578258	0.0631158	no				SLFN12L	NM_001145027	Body
cg15825321	chr17	36666642	2.0641e-07	9.59169e-05	0.0636932	no				ARHGAP23	NM_020876	Body
cg05138546	chr17	39646298	0.000530216	0.0162905	0.0772062	no				KRT36	NM_003771	TSS200
cg02228675	chr17	40259724	3.5798e-05	0.00287725	0.0653065	no				DHX58	NM_024119	Body
cg26716902	chr17	40835920	3.72137e-06	0.000669119	0.0998302	no				CNTNAP1	NM_003632	Body
cg02478731	chr17	41632391	7.37428e-09	7.8003e-06	0.0501076	no
cg14686645	chr17	42452426	3.44929e-09	4.4174e-06	0.0598456	no				ITGA2B	NM_000419	Body
cg23602058	chr17	48154061	1.39213e-09	2.23505e-06	0.0742752	no				ITGA3;ITGA3	NM_005501;NM_002204	Body;Body
cg21767759	chr17	48154356	1.14383e-08	1.09377e-05	0.0736191	no				ITGA3;ITGA3	NM_005501;NM_002204	Body;Body
cg11031221	chr17	70417517	4.47046e-16	4.58015e-12	-0.0543989	yes	1.62073e-05	0.000915711	-0.10947	LINC00673	NR_036488	Body
cg00973876	chr17	77899208	5.89012e-08	3.81737e-05	-0.0547283	no
cg07618085	chr17	77924582	7.64874e-08	4.6707e-05	0.0631611	no				TBC1D16	NM_019020	Body
cg17295878	chr17	77924665	3.26497e-06	0.00061458	0.057127	no				TBC1D16	NM_019020	Body
cg23651872	chr17	77924733	5.55807e-09	6.25e-06	0.080319	no				TBC1D16	NM_019020	Body
cg15024623	chr18	5444501	1.66063e-13	1.00174e-09	-0.0789309	no				EPB41L3;EPB41L3;EPB41L3;EPB41L3	NM_001281533;NM_001281535;NM_001281534;NM_012307	Body;Body;Body;Body
cg06991118	chr18	9117348	3.77833e-24	2.03229e-19	-0.0866246	yes	5.73104e-06	0.000431738	-0.167688	NDUFV2	NM_021074	Body
cg22815707	chr18	9138606	1.36922e-07	7.17028e-05	-0.056489	no				ANKRD12;ANKRD12;ANKRD12	NM_001083625;NM_015208;NM_001204056	5'UTR;5'UTR;5'UTR
cg21050234	chr18	10726518	1.44523e-08	1.30284e-05	0.0955923	no				FAM38B	NM_022068	Body
cg05331731	chr18	11147146	8.65397e-25	5.58577e-20	0.103942	no				FAM38B	NM_022068	Body
cg06268875	chr18	11147385	1.88049e-22	5.7799e-18	0.143383	no				FAM38B	NM_022068	Body
cg12049992	chr18	11147785	5.09263e-18	8.59478e-14	0.0801109	no				FAM38B	NM_022068	Body
cg22299535	chr18	19966011	1.87754e-08	1.58562e-05	-0.0738021	no
cg05245822	chr18	37550141	8.01715e-38	1.72491e-32	-0.154655	no
cg07258983	chr18	42255459	0.000572122	0.0170999	-0.137104	no
cg14130607	chr18	68089571	1.61924e-15	1.43172e-11	-0.0723704	no
cg19815565	chr18	77917615	0.000805487	0.021168	0.0646497	no				LOC100130522;LOC100130522;PARD6G	NR_028340;NR_028339;NM_032510	Body;Body;3'UTR
cg13590055	chr18	77917647	0.000211326	0.00904664	0.0689829	no				LOC100130522;LOC100130522;PARD6G	NR_028340;NR_028339;NM_032510	Body;Body;3'UTR
cg24840300	chr19	812517	3.48183e-06	0.000639367	0.0748288	no				LPPR3	NM_024888	3'UTR
cg21684053	chr19	2051248	5.52964e-07	0.000189375	0.0544251	no				MKNK2;MKNK2	NM_199054;NM_017572	TSS200;TSS200
cg00378510	chr19	2291020	0.0023356	0.0416767	0.0533315	no				LINGO3	NM_001101391	Body
cg01294327	chr19	2291373	2.13733e-05	0.00207292	0.057944	no				LINGO3	NM_001101391	Body
cg08565469	chr19	2291389	6.41707e-06	0.00095679	0.0544222	no				LINGO3	NM_001101391	Body
cg21869609	chr19	2291613	1.22262e-05	0.00145077	0.0687879	no				LINGO3	NM_001101391	Body
cg11766468	chr19	7923041	8.00046e-11	2.06558e-07	0.0501383	yes	0.00181375	0.0245653	-0.205304	EVI5L;EVI5L	NM_145245;NM_001159944	Body;Body
cg12019614	chr19	11353996	1.20761e-09	1.98841e-06	0.0838512	no				DOCK6	NM_020812	Body
cg05429921	chr19	13135318	2.53948e-09	3.5024e-06	0.0518519	no				NFIX;NFIX;NFIX	NM_001271043;NM_001271044;NM_002501	TSS200;Body;Body
cg25406206	chr19	13135352	1.2407e-09	2.03254e-06	0.0674323	no				NFIX;NFIX;NFIX	NM_001271043;NM_001271044;NM_002501	TSS200;Body;Body
cg17976191	chr19	13135527	1.53687e-10	3.47358e-07	0.0539517	no				NFIX	NM_002501	Body
cg01001422	chr19	13135631	1.05601e-10	2.56244e-07	0.0504738	no				NFIX;NFIX;NFIX	NM_001271044;NM_001271043;NM_002501	Body;Body;Body
cg24277817	chr19	13135662	2.3246e-10	4.95191e-07	0.0634469	no				NFIX	NM_002501	Body
cg06744585	chr19	13135808	6.31038e-13	3.33859e-09	0.0903896	no				NFIX	NM_002501	Body
cg08173263	chr19	14276911	3.52011e-08	2.60559e-05	0.0648899	no				LPHN1;LPHN1	NM_014921;NM_001008701	Body;Body
cg15015917	chr19	39402823	1.32459e-06	0.000341582	0.0614512	no				CCER2	NM_001243212	TSS200
cg09992085	chr19	41962334	3.37611e-10	6.74654e-07	-0.0627202	no				PCAT19	NR_040109	Body
cg12542255	chr19	45976195	0.000427027	0.0141689	0.081597	no				FOSB;FOSB	NM_006732;NM_001114171	Body;Body
cg03969996	chr19	46999055	7.89638e-11	2.0469e-07	0.0715202	no				PNMAL2;PNMAL2	NM_020709;NM_020709	1stExon;5'UTR
cg16617301	chr19	46999109	5.91529e-12	2.4303e-08	0.0501756	no				PNMAL2;PNMAL2	NM_020709;NM_020709	1stExon;5'UTR
cg24718465	chr19	46999118	2.65008e-10	5.5481e-07	0.0588805	no				PNMAL2;PNMAL2	NM_020709;NM_020709	1stExon;5'UTR
cg11410682	chr19	46999224	7.13164e-12	2.82432e-08	0.0719214	no				PNMAL2	NM_020709	TSS200
cg18709349	chr19	46999274	2.45306e-11	8.0783e-08	0.0533917	yes	0.00465126	0.0467193	-0.0839812	PNMAL2	NM_020709	TSS200
cg03716852	chr19	49669281	0.00014733	0.00718514	0.0548152	no				TRPM4	NM_017636	Body
cg16423910	chr19	49843627	4.22512e-13	2.33088e-09	0.0591802	no				CD37;CD37	NM_001040031;NM_001774	3'UTR;3'UTR
cg18363918	chr19	51829984	0.000170029	0.0078824	-0.0503656	no				IGLON5	NM_001101372	Body
cg22832557	chr19	52996083	9.54434e-06	0.00123431	0.0550637	no				ZNF578	NM_001099694	5'UTR
cg24167747	chr19	54614832	0.00221985	0.0403611	-0.0599426	no				TFPT	NM_013342	Body
cg04537723	chr20	2264566	4.21404e-11	1.21972e-07	-0.0500922	no
cg27219185	chr20	11360021	0.00298491	0.0486523	0.0852746	no
cg14903826	chr20	11562117	4.77862e-11	1.3469e-07	-0.06795	no
cg25340709	chr20	17596872	3.90682e-11	1.15145e-07	0.0718292	no				RRBP1;RRBP1	NM_001042576;NM_004587	Body;Body
cg25873494	chr20	17973930	0.000757336	0.0203576	-0.0515719	no
cg16342504	chr20	32808566	8.5373e-09	8.77462e-06	-0.0539586	no
cg11092487	chr20	33585188	1.95556e-15	1.68297e-11	0.1052	no				MYH7B	NM_020884	Body
cg24912415	chr20	33585435	1.03748e-11	3.98599e-08	0.0758792	no				MYH7B	NM_020884	Body
cg27478635	chr20	39632437	9.08038e-10	1.57131e-06	-0.09093	no
cg06060522	chr20	44782039	0.00118571	0.0271333	0.0600128	no
cg17661798	chr20	52821599	0.00135975	0.0296246	-0.110604	no
cg03684356	chr20	56253763	6.76518e-10	1.23351e-06	0.0659237	no				PMEPA1;PMEPA1;PMEPA1;PMEPA1;PMEPA1	NM_199170;NM_199171;NM_001255976;NM_020182;NM_199169	5'UTR;5'UTR;Body;Body;Body
cg12058843	chr20	57844021	0.00196822	0.0374407	0.0594644	no
cg21201401	chr20	62367884	1.95077e-06	0.000442113	0.0544377	no				LIME1	NM_017806	TSS200
cg16737517	chr20	62406677	1.49839e-05	0.00164789	0.0551717	no				ZBTB46	NM_025224	Body
cg03877706	chr21	22572632	1.88311e-34	2.43094e-29	-0.156054	yes	2.53592e-06	0.000229247	-0.360959	NCAM2	NM_004540	Body
cg03372207	chr21	25801511	3.40133e-05	0.00278959	-0.0657824	no
cg20643029	chr21	37915044	2.48641e-07	0.000108805	0.0594166	no				CLDN14;CLDN14	NM_001146078;NM_001146077	TSS200;5'UTR
cg12426652	chr21	37915056	2.1899e-05	0.00210756	0.0509334	no				CLDN14;CLDN14	NM_001146078;NM_001146077	TSS200;5'UTR
cg05275307	chr21	37915200	1.13111e-05	0.00138509	0.0555121	no				CLDN14;CLDN14	NM_001146078;NM_001146077	TSS200;5'UTR
cg26598859	chr21	38453052	2.04627e-05	0.00201369	0.076174	no				TTC3	NM_001001894	5'UTR
cg05968150	chr22	20137437	6.80315e-08	4.25498e-05	0.0570166	no				LOC388849	NM_001243537	TSS200
cg13353337	chr22	21336550	0.00276714	0.0463722	-0.0862009	no				LZTR1	NM_006767	TSS200
cg27115863	chr22	37921640	4.03579e-11	1.1787e-07	-0.0559335	no
cg09146183	chr22	38610376	1.37328e-25	9.84879e-21	0.0930871	no				MAFF;MAFF;MAFF;MAFF	NM_001161573;NM_001161572;NM_012323;NM_001161574	Body;Body;Body;5'UTR
cg26038465	chr22	38610514	6.12499e-21	1.58137e-16	0.0574621	no				MAFF;MAFF;MAFF;MAFF	NM_001161573;NM_001161574;NM_001161572;NM_012323	Body;Body;Body;Body
cg15548613	chr22	38610795	2.02881e-23	7.27507e-19	0.112083	no				MAFF;MAFF;MAFF;MAFF	NM_001161573;NM_001161574;NM_001161572;NM_012323	Body;Body;Body;Body
cg04188877	chr22	43117950	2.21401e-16	2.5071e-12	0.0568189	no				A4GALT	NM_017436	TSS1500
cg18817678	chr22	45035105	8.57347e-11	2.19596e-07	0.0532021	no
cg04566512	chr22	46457588	1.90954e-06	0.000434829	0.0608006	no
