# Supplementary material for: DNA methylation alterations in acute lymphoblastic leukemia survivors with late neurocognitive deficits
Source: Leukemia. 2025 Oct 17;39(12):3042–6. doi: 10.1038/s41375-025-02779-0 (PMC12634443; doi:10.1038/s41375-025-02779-0)
Supplement: Supplementary file 3 — Supplementary Table 3 [file 41375_2025_2779_MOESM3_ESM.xlsx]

## Sheet: S3
	CG	chr	pos	All_Effect_Fixed	All_Effect_SE_Fixed	All_P_Fixed	All_Effect_Random	All_Effect_SE_Random	All_P_Random	NPG.SE	NPG.beta	PETALE.SE	PETALE.beta	p.adj.fixed	UCSC_RefGene_Name	UCSC_RefGene_Accession	UCSC_RefGene_Group
Letter Fluency
1	cg15228509	chr1	243074717	6.1495	0.982907	3.93873e-10	6.33006	2.94387	0.0315355	1.34439	3.40887	1.44068	9.2968	0.000254022
2	cg26919182	chr1	202522232	9.52101	1.61001	3.34637e-09	10.4072	4.96018	0.0358924	2.07797	5.55501	2.54664	15.4778	0.00107909	PPP1R12B;PPP1R12B;PPP1R12B;PPP1R12B	NM_001197131;NM_032104;NM_032103;NM_002481	Body;Body;Body;Body
Trails
1	cg26919182	chr1	202522232	7.18695	1.43572	5.56245e-07	7.18695	1.43572	5.56245e-07	1.83434	7.01248	2.3067	7.46284	0.0398601	PPP1R12B;PPP1R12B;PPP1R12B;PPP1R12B	NM_001197131;NM_032104;NM_032103;NM_002481	Body;Body;Body;Body
Grooved Pegboard
1	cg00148935	chr3	16398839	10.5146	1.12738	1.09293e-20	9.70506	3.07431	0.00159499	1.91783	6.48649	1.39359	12.6416	1.40974e-15	RFTN1	NM_015150	Body
2	cg01253805	chr13	78385477	-6.7979	1.46364	3.40898e-06	-6.7979	1.46364	3.40898e-06	2.50317	-4.79257	1.80421	-7.83969	0.0399739
3	cg02280892	chr1	226556933	8.35544	1.77453	2.49516e-06	6.88022	3.93913	0.0807012	3.57391	2.36386	2.04434	10.3159	0.0337645	PARP1	NM_001618	Body
4	cg02325951	chr14	89878619	-6.4148	1.1418	1.93005e-08	-6.52759	1.3738	2.01922e-06	1.42304	-5.41435	1.91309	-8.22293	0.000677016	FOXN3;FOXN3	NM_005197;NM_001085471	Body;Body
5	cg02716779	chr9	131016143	6.5529	0.898717	3.06773e-13	5.89871	3.51506	0.093323	1.42072	2.33554	1.16039	9.36631	1.79862e-08	DNM1;DNM1;DNM1;DNM1;DNM1	NM_001288737;NM_001288738;NM_001005336;NM_004408;NM_001288739	3'UTR;3'UTR;3'UTR;Body;Body
6	cg03226871	chr2	128128958	-6.39867	1.12962	1.47484e-08	-6.39867	1.12962	1.47484e-08	1.59291	-5.63265	1.60216	-7.17361	0.000559513
7	cg03618918	chr1	160865097	-5.77506	1.17836	9.53845e-07	-5.77506	1.17836	9.53845e-07	1.85018	-5.44419	1.52844	-6.00086	0.0187671
8	cg03626220	chr16	71052200	-6.1691	0.910021	1.20948e-11	-6.31594	1.6427	0.000120618	1.2108	-4.73838	1.37958	-8.02646	6.50025e-07	HYDIN	NM_001270974	Body
9	cg04190002	chr22	51113604	6.33226	1.0555	1.98199e-09	6.05312	1.82838	0.000930799	1.34366	7.73723	1.70572	4.06811	9.13035e-05	SHANK3	NM_001080420	Body
10	cg04659944	chr1	94684108	-10.6019	1.78404	2.80458e-09	-9.89021	3.24732	0.00232177	3.07572	-6.26646	2.19012	-12.8002	0.000120584	ARHGAP29	NM_004815	Body
11	cg04694022	chr6	30582352	-5.37937	1.10074	1.02344e-06	-5.21484	1.94962	0.00747738	1.66378	-3.18504	1.4679	-7.08745	0.0194132	PPP1R10	NM_002714	5'UTR
12	cg05245284	chr11	100316089	-14.9101	2.73386	4.92887e-08	-14.5325	3.74375	0.000103685	4.3884	-10.293	3.49491	-17.8385	0.00138208
13	cg05498680	chr7	7142996	-6.84276	1.48466	4.04634e-06	-6.84276	1.48466	4.04634e-06	2.44859	-6.47815	1.86699	-7.05473	0.0449934
14	cg05812269	chr18	21033260	5.16387	0.989283	1.79109e-07	5.16387	0.989283	1.79109e-07	1.57649	5.33236	1.27059	5.05441	0.00481304	RIOK3;RIOK3	NM_003831;NM_003831	1stExon;5'UTR
15	cg06097079	chr2	233393814	-6.32801	1.30669	1.28023e-06	-6.27298	1.57992	7.17404e-05	1.96047	-4.5667	1.75278	-7.7359	0.021728	CHRND;CHRND;CHRND;CHRND	NR_046334;NR_046333;NM_000751;NM_001256657	Body;Body;Body;Body
16	cg06175101	chr1	94529767	-6.35771	1.35859	2.87396e-06	-6.35771	1.35859	2.87396e-06	2.1343	-4.73652	1.76159	-7.46213	0.0363434	ABCA4	NM_000350	Body
17	cg06644124	chr1	200379083	5.2711	0.849992	5.59822e-10	5.29391	0.887204	2.41721e-09	1.52733	6.58211	1.02306	4.68288	2.77729e-05	ZNF281;ZNF281	NM_012482;NM_012482	1stExon;5'UTR
18	cg07738234	chr6	117593953	-6.56726	1.38816	2.23532e-06	-6.63302	2.45713	0.00694446	1.92565	-4.20659	2.00295	-9.12125	0.0335264	VGLL2;VGLL2	NM_153453;NM_182645	3'UTR;3'UTR
19	cg07850329	chr9	33265029	5.98212	1.09152	4.24029e-08	5.98212	1.09152	4.24029e-08	1.5366	6.8139	1.55078	5.13491	0.00124305	CHMP5;CHMP5;CHMP5;CHMP5;BAG1;BAG1	NM_001195536;NM_016410;NM_001195536;NM_016410;NM_001172415;NM_004323	5'UTR;5'UTR;1stExon;1stExon;TSS1500;TSS1500
20	cg08262002	chr4	16575323	-6.39213	1.33599	1.71373e-06	-6.39213	1.33599	1.71373e-06	2.22538	-6.08289	1.67053	-6.56639	0.027631	LDB2;LDB2	NM_001290;NM_001130834	Body;Body
21	cg08983814	chr17	67824386	-8.92775	1.77276	4.7515e-07	-8.61245	2.86491	0.0026455	2.77045	-5.53535	2.30685	-11.2798	0.0117861	LINC01483;LINC01483	NR_109972;NR_109971	Body;Body
22	cg09124602	chr4	86629769	-6.09975	1.29833	2.62532e-06	-6.04698	1.37548	1.10125e-05	2.52717	-3.84776	1.51331	-6.90726	0.0338631	ARHGAP24	NM_001025616	Body
23	cg09516963	chr12	68042445	21.9161	1.88457	2.92593e-31	20.0611	6.50365	0.00203831	3.21871	13.3643	2.3247	26.3771	4.71757e-26	DYRK2;DYRK2	NM_006482;NM_003583	TSS200;TSS200
24	cg10576280	chr10	124133822	-51.8351	4.35254	1.06023e-32	-34.1153	23.9355	0.15407	4.43956	-53.7303	22.0918	-4.90763	2.27926e-27	PLEKHA1	NM_001001974	TSS1500
25	cg11284736	chr15	83826708	-6.89181	1.33889	2.64108e-07	-6.89181	1.33889	2.64108e-07	1.65145	-6.39538	2.28708	-7.84394	0.00681329	HDGFRP3	NM_016073	Body
26	cg11643285	chr3	16411667	9.76032	1.2027	4.8438e-16	7.96565	3.98817	0.0457906	2.43468	3.71844	1.38325	11.7106	3.47103e-11	RFTN1	NM_015150	Body
27	cg11807280	chr2	66654644	-11.745	2.44731	1.59347e-06	-11.745	2.44731	1.59347e-06	4.0651	-9.81454	3.06498	-12.8424	0.0263509
28	cg12607525	chr17	42286849	-5.2801	0.586301	2.14145e-19	-4.91406	1.79728	0.00625387	0.944503	-3.0699	0.747825	-6.66565	2.30182e-14	UBTF;UBTF;UBTF;UBTF	NR_045058;NM_014233;NM_001076684;NM_001076683	Body;Body;Body;Body
29	cg12691488	chr1	243053673	-10.7645	1.2569	1.08664e-17	-10.7606	5.02134	0.0321149	1.77826	-5.73902	1.77678	-15.7817	8.76011e-13
30	cg13053302	chr5	71435267	-6.88871	1.49606	4.13324e-06	-6.88871	1.49606	4.13324e-06	2.40215	-6.13155	1.91219	-7.36849	0.0451807	MAP1B	NM_005909	Body
31	cg14305526	chr11	31182412	-14.0108	2.96734	2.33923e-06	-14.0108	2.96734	2.33923e-06	5.19112	-12.1005	3.61641	-14.9379	0.0337645
32	cg15228509	chr1	243074717	13.5772	0.84275	2.15125e-58	12.6964	5.06045	0.0121089	1.31549	7.60994	1.09755	17.731	1.38741e-52
33	cg15817705	chr1	209406063	-6.56305	1.16937	1.99452e-08	-6.49186	1.50842	1.6793e-05	1.7625	-4.86974	1.5629	-7.89455	0.000677016
34	cg16867657	chr6	11044877	5.2328	0.951808	3.8468e-08	5.05561	1.56335	0.00122142	1.23766	6.51344	1.48905	3.3791	0.00118139	ELOVL2	NM_017770	TSS1500
35	cg16960758	chr2	169658992	-5.46484	1.10434	7.47793e-07	-5.46484	1.10434	7.47793e-07	1.73732	-6.7435	1.43054	-4.59788	0.0166302	NOSTRIN;NOSTRIN;NOSTRIN;NOSTRIN	NM_001171631;NM_052946;NM_001171632;NM_001039724	5'UTR;TSS200;TSS200;TSS200
36	cg17405323	chr16	50778876	-6.55226	1.37837	1.99798e-06	-6.38968	1.8181	0.000440613	2.20442	-4.31893	1.76623	-7.98595	0.0306801	CYLD;CYLD;CYLD	NM_015247;NM_001042355;NM_001042412	5'UTR;5'UTR;5'UTR
37	cg18215449	chr12	66089473	-6.28119	1.13503	3.13102e-08	-6.27545	1.21877	2.61852e-07	1.63451	-5.01846	1.57736	-7.45716	0.00100965
38	cg18419754	chr16	68028395	7.42044	1.29509	1.00638e-08	7.42044	1.29509	1.00638e-08	2.41056	5.51648	1.53553	8.19301	0.000405654	DPEP2	NM_022355	5'UTR
39	cg20262915	chr2	191524489	-5.20266	0.585749	6.56248e-19	-5.15205	1.16148	9.17457e-06	0.853717	-3.97311	0.805161	-6.29633	6.04623e-14	NAB1	NM_005966	Body
40	cg20535789	chr3	156166256	-5.92233	1.21643	1.12379e-06	-5.92233	1.21643	1.12379e-06	1.84756	-4.58022	1.61615	-6.94929	0.0207077	KCNAB1;KCNAB1;KCNAB1;KCNAB1;KCNAB1	NM_001308217;NM_172160;NM_003471;NM_172159;NM_001308222	Body;Body;Body;Body;Body
41	cg21184711	chr7	122488330	8.75378	1.80404	1.22032e-06	9.51736	3.82349	0.0128037	2.27145	5.92499	2.96902	13.5868	0.0212709	CADPS2;CADPS2;CADPS2	NM_001009571;NM_001167940;NM_017954	Body;Body;Body
42	cg24525238	chr8	130305094	-6.18362	1.31486	2.56532e-06	-6.18362	1.31486	2.56532e-06	1.9142	-6.81514	1.80922	-5.61947	0.0337645
43	cg26919182	chr1	202522232	20.0592	1.40727	4.23063e-46	19.7767	8.32283	0.017492	2.02589	11.4455	1.95628	28.0912	1.36424e-40	PPP1R12B;PPP1R12B;PPP1R12B;PPP1R12B	NM_001197131;NM_032104;NM_032103;NM_002481	Body;Body;Body;Body
